# Supplementary material for: Effects of Exercise and Physical Activity Levels on Childhood Cancer: An Umbrella Review
Source: Healthcare (Basel). 2023 Mar 10;11(6):820. doi: 10.3390/healthcare11060820 (PMC10048410; doi:10.3390/healthcare11060820)
Supplement: Supplementary file 1 [file healthcare-11-00820-s001.zip]

Archive with 3 entries (3 files):
- Supplement II-AMSTAR2_Revised.xlsx
- Supplement IIa⌐_Overlapping of Original Studies_Revised.xlsx
- Supplement a⌐_Revised.pdf
