# Supplementary material for: Effects of Exercise and Physical Activity Levels on Childhood Cancer: An Umbrella Review
Source: Healthcare (Basel). 2023 Mar 10;11(6):820. doi: 10.3390/healthcare11060820 (PMC10048410; doi:10.3390/healthcare11060820)
Supplement: Supplementary file 1 [file healthcare-11-00820-s001.zip › Supplement II-AMSTAR2_Revised.xlsx]

## Sheet: Φύλλο1
Categories	1. Did the research questions and inclusion criteria for the review include the components of PICO?	2. Did the report of the review contain an explicit statement that the review methods were established prior to the conduct of the review and did the report justify any significant deviations from the protocol?	3. Did the review authors explain their selection of the study designs for inclusion in the review?	4. Did the review authors use a comprehensive literature search strategy?	5. Did the review authors perform study selection in duplicate?	6. Did the review authors perform data extraction in duplicate?	7. Did the review authors provide a list of excluded studies and justify the exclusions?	8. Did the review authors describe the included studies in adequate detail?	9. Did the review authors use a satisfactory technique for assessing the risk of bias (RoB) in individual studies that were included in the review?	10. Did the review authors report on the sources of funding for the studies included in the review?	11. If meta-analysis was performed did the review authors use appropriate methods for statistical combination of results?	12. If meta-analysis was performed, did the review authors assess the potential impact of RoB in individual studies on the results of the meta-analysis or other evidence synthesis?	13. Did the review authors account for RoB in individual studies when interpreting/discussing the results of the review?	14. Did the review authors provide a satisfactory explanation for, and discussion of, any heterogeneity observed in the results of the review?	15. If they performed quantitative synthesis did the review authors carry out an adequate investigation of publication bias (small study bias) and discuss its likely impact on the results of the review?	16. Did the review authors report any potential sources of conflict of interest, including any funding they received for conducting the review?	Rating
Wolin et al., 2010 [24]	No	No	No	Partial yes	No	No	No	Partial yes	RCTs-No; NRSI-No	No	No meta-analysis conducted	No meta-analysis conducted	No	No	No meta-analysis conducted	Yes	Critically low
Chang et al., 2013 [16]	No	No	No	Partial yes	Yes	Yes	Yes	Partial yes	RCTs-Partial yes: 1,2; NRSI-Includes only RCTs	No	RCTs-Yes	No	Yes	Yes	No	No	Low
Grimshaw et al., 2016 [6]	No	Partial yes	No	Partial yes	Yes	No	No	Partial yes	RCTs-partial yes: 1,2; NRSI-no	No	No meta-analysis conducted	No meta-analysis conducted	Yes	No	No meta-analysis conducted	No	Low/Critically low
Braam et al., 2016 [5]	Yes +follow-up	Yes	Yes	Partial yes	Yes	Yes	Yes	Yes	RCTs-Yes; NRSI-No	No	RCTs-Yes; NRSI-No meta-analysis conducted	Yes	Yes	Yes	Yes	Yes	High
Bhardwaj et al., 2017 [15]	No	No	No	Partial yes	No	No	No	Partial yes	RCTs-No; NRSI-No	No	No meta-analysis	No meta-analysis conducted	No	No	No meta-analysis conducted	No	Critically low
											conducted
Mizrahi et al., 2017 [20]	No	No	No	Partial yes	Yes	No	No	Partial yes	RCTs-No; NRSI-Partial yes	No	RCTs-Yes; NRSI-No meta-analysis conducted	No	No	No	No	Yes	Critically low
Morales et al., 2020 [21]	No	No	No	Partial yes	Yes	No	No	Partial yes	RCTs-Partial yes; NRSI-No	No	RCTs-Yes; NRSI-Yes	No	No	No	Yes	Yes	Critically low
Santos et al., 2020 [22]	No	No	No	Partial yes	No	No	No	No	RCTs-Partial yes; NRSI-No	No	No meta-analysis conducted	No meta-analysis conducted	No	No	No meta-analysis conducted	No	Critically low
Coombs et al., 2020 [17]	No	No	No	Partial yes	Yes	Yes	No	Partial yes	No	No	No meta-analysis conducted	No meta-analysis conducted	Yes	No	No meta-analysis conducted	No	Critically low
Martha et al., 2021 [19]	No	No	No	Partial yes	Yes	Yes	No	No	RCTs-Partial Yes; NRSI-Yes	No	RCTs-No; NRSI-No	No	Yes	No	No	No	Critically low
Morales et al., 2020 [9]	No	No	No	Partial yes	No	Yes	No	Partial yes	RCTs-Partial Yes; NRSI-No	No	RCTs-Yes; NRSI-Yes	Yes	No	No	Yes	Yes	Critically low
Khaleqi-Sohi et al., 2021 [18]	Yes	Partial yes	No	Partial yes	Yes	No	No	Partial yes	RCTs-Partial Yes; NRSI-Partial Yes	No	No meta-analysis conducted	No meta-analysis conducted	No	No	No meta-analysis conducted	No	Critically low
Shi et al., 2022 [23]	Yes	Yes	No	Partial yes	Yes	Yes	No	Yes	Yes	No	RCTs- Yes	Yes	Yes	Yes	Yes	Yes	High
