# Supplementary material for: Effects of Exercise and Physical Activity Levels on Childhood Cancer: An Umbrella Review
Source: Healthcare (Basel). 2023 Mar 10;11(6):820. doi: 10.3390/healthcare11060820 (PMC10048410; doi:10.3390/healthcare11060820)
Supplement: Supplementary file 1 [file healthcare-11-00820-s001.zip › Supplement IIa⌐_Overlapping of Original Studies_Revised.xlsx]

## Sheet: Φύλλο1
Numbers correspond to the references that are included in the main manuscript	Wolin et al., 2010 [24]	Chang et al., 2013 [16]	Grimshaw., 2016 [6]	Braam et al., 2016 [5]	Bhardwaj., 2017 [15]	Mizrahi et al., 2017 [20]	Morales et al., 2020 [21]	Santos et al., 2020 [22]	Coombs et al., 2020 [17]	Martha et al., 2021 [19]	Morales et al., 2020 [9]	Khaleqi-Sohi et al., 2021 [18]	Shi et al., 2022 [23]	Count Columns
34	+	+			+	+	+		+		+			7
35		+			+									2
36		+	+		+								+	4
37	+	+									+			2
38		+			+									2
39		+												1
40	+		+					+			+			4
41			+											1
42			+											1
43			+											1
44			+											1
45			+											1
46	+		+	+					+					4
47			+											1
48			+											1
49			+					+						2
50			+											1
51				+										1
52				+		+					+			3
53	+			+		+			+		+			5
54				+					+		+			3
55				+	+	+								3
56					+									1
57						+								1
58						+								1
59						+	+				+			3
60						+								1
61						+					+			2
62						+			+					2
63						+					+			2
64						+						+		2
65						+			+					2
66							+				+			2
67							+							1
68							+				+			2
69							+				+			2
70							+				+	+		3
71							+				+	+		3
72							+				+			2
73							+				+	+		3
74							+					+		2
75								+						1
76								+					+	2
77								+			+			2
78								+						1
79								+	+					2
80	+							+						2
81	+							+	+		+			4
82									+					1
83									+					1
84									+					1
85									+					1
86									+					1
87									+		+			2
88									+					1
89									+					1
90										+				1
91										+				1
92	+									+	+			3
93	+													1
94	+													1
95	+													1
96	+													1
97	+										+			2
98												+		1
99												+		1
100												+		1
101												+		1
102											+		+	2
103													+	1
104													+	1
105													+	1
106													+	1
107													+	1
108											+			1
109											+			1
110											+			1
111											+			1
Total	79										+			1
Dublicate Rows	13	6	12	6	6	13	11	9	17	3	28	9	8	>1 Time: 35 articles
Percentange	0.1645	0.0759	0.1518	0.0759	0.0759	0.1645	0.1392	0.1139	0.2151	0.0379	0.3544	0.1139	0.1012	0.443
